# Supplementary material for: Machine Learning-Accelerated First-Principles Study of Atomic Configuration and Ionic Diffusion in Li10GeP2S12 Solid Electrolyte
Source: Materials (Basel). 2024 Apr 15;17(8):1810. doi: 10.3390/ma17081810 (PMC11051406; doi:10.3390/ma17081810)
Supplement: Supplementary file 1 [file materials-17-01810-s001.zip]

Archive with 1 entries (1 files):
- materials-2943916-supplementary.pdf
